# Supplementary material for: High Expression of FAP in Colorectal Cancer Is Associated With Angiogenesis and Immunoregulation Processes
Source: Front Oncol. 2020 Jul 8;10:979. doi: 10.3389/fonc.2020.00979 (PMC7362758; doi:10.3389/fonc.2020.00979)
Supplement: Supplementary Table 1 — Univariate and multivariate Cox regression analyses for the effect of FAP protein expression and clinicopathological parameters on overall survival in the TMA cohort. [file Table_1.XLSX]

## Sheet: Sheet1
Variables		Overall Survival
		Univariate Analysis	Multivariate Analysis
		P-value	P-value	HR (95% CI)
FAP Expression		0.03	0.04	3.0 (1.1 - 8.3)
High
Low
FAP Intensity		0.74
High
Low
Gender		0.23
Female
Male
Stages		0.13
III + IV
I + II
Microsatellite Instability		0.54
Yes
No
Grade		0.03	0.04	2.0 (1.0 -3.7)
High
Low
Lymphatic Invasion		0.13
Positive
Negative
Venous Invasion		0.37
Positive
Negative
Lympho Vascular Invasion		0.18
Positive
Negative
Tumor:Stroma		0.32
High
Low
